# Supplementary material for: Variation in the Local Grey Mullet Populations (Mugil cephalus) on the Western Pacific Fringe
Source: Genes (Basel). 2024 Sep 29;15(10):1280. doi: 10.3390/genes15101280 (PMC11508091; doi:10.3390/genes15101280)
Supplement: Supplementary file 1 [file genes-15-01280-s001.zip]

Archive with 1 entries (1 files):
- genes-3196866-supplementary.pdf
